# Supplementary material for: Genetic cardiomyopathy unmasked by pregnancy: X-linked dystrophinopathy presenting as peripartum cardiomyopathy—a case report
Source: Eur Heart J Case Rep. 2026 Jun 2;10(6):ytag405. doi: 10.1093/ehjcr/ytag405 (PMC13256028; doi:10.1093/ehjcr/ytag405)
Supplement: ytag405_Supplementary_Data [file ytag405_supplementary_data.zip]

Archive with 3 entries (3 files):
- Supplementaryvideo1_LVdysfunction.mp4
- Supplementaryvideo2_thrombus.mp4
- Supplementaryvideo3_cmthrombus.mp4
